# Supplementary material for: Diet-Induced Obesity in Mice Affects the Maternal Gut Microbiota and Immune Response in Mid-Pregnancy
Source: Int J Mol Sci. 2024 Aug 21;25(16):9076. doi: 10.3390/ijms25169076 (PMC11354285; doi:10.3390/ijms25169076)
Supplement: Supplementary file 1 [file ijms-25-09076-s001.zip]

Archive with 1 entries (1 files):
- ijms-3139391-supplementary.pdf
